# Supplementary material for: Overexpression of soybean microRNA156b enhanced tolerance to phosphorus deficiency and seed yield in Arabidopsis
Source: Sci Rep. 2023 Jan 12;13:652. doi: 10.1038/s41598-023-27847-2 (PMC9837069; doi:10.1038/s41598-023-27847-2)
Supplement: Supplementary file 1 — Supplementary Table 1. [file 41598_2023_27847_MOESM1_ESM.xlsx]

## Sheet: Sheet1
Addittional file 1 Primers for PCR and qRT-PCR analysis
Primers	Sequence (5' to 3')	Purpose
156b-F1	CTATTGGTGGTTGGGAATGG	Forword PCR and RT-PCR primer for GmMIR156b
156b-R2	TATAAGGCAGTACGCTGCATGT	Reversr PCR and RT-PCR primer for GmMIR156b
156b-R2	GTCGTATCCAGTGCAGGGTCCGAGGTATTCGCACTGGATACGAC TGTGCT	Reverse primer for stem-loop RT-PCR for miR156b
156b-F2	GCGGCGGTGACAGAAGAGAGAG	Forward primer for stem-loop RT-PCR for miR156b
URP	GTGCAGGGTCCGAGGT	universal reverse primer for stem-loop RT-PCR
SPL2-F	ACGGGTTGGAGGTTGCTTGAGG	qPCR for SPL2
SPL2-R	TTTCCGATACCGAGCACAATAG
SPL3-F	CTTAGCTGGACACAACGAGAGAAGGC	qPCR for SPL3
SPL3-R	GAGAAACAGACAGAGACACAGAGGA
SPL4-F	TCAAGGGTAGAGATGACACTTCCTATGC	qPCR for SPL4
SPL4-R	GGTTCAAGTATAGTCTTAGCGTTTGCAT
SPL5-F	CCAGACTCAAGAAAGAAACAGGGTAGACAG	qPCR for SPL5
SPL5-R	TCCGTGTAGGATTTAATACCATGACC
SPL6-F	CCACCGTACAAGTAGACTCGTGAG	qPCR for SPL6
SPL6-R	GAGATTTTGGTTGGGTTGGGTGA
SPL9-F	TTTAGTCAAGGTTCAGTTGGTGGA	qPCR for SPL9
SPL9-R	CGCCATGTATTGTTGTTGTTGTT
SPL10-F	GTGTGGGAGAATGCTCAGGAGG	qPCR for SPL10
SPL10-R	ACGGGAGTGTGTTTGATCCCTTGTG
SPL11-F	AGTCCAAGTTTCAACTTCATGGCG	qPCR for SPL11
SPL11-R	GAACAGAGTAGAGAAAATGGCTGCAC
SPL13-F	CCAATCTCTTCTTCTCCAAACAGTACCAGAAGC	qPCR for SPL13
SPL13-R	GAAGCAAATGAGGGACTGACGACG
SPL15-F	GAATGTTTTATCACATGGAAGCTC	qPCR for SPL15
SPL15-R	TCATCGAGTCGAAACCAGAAGATG
Tublin-F	TTCAGGCGAGTGAGTGAGCAG	qPCR for AtTUB2
Tublin-R	TCCATCTCgTCCATTCCCTCA
